# Supplementary material for: Bioactive Coatings Formed on Titanium by Plasma Electrolytic Oxidation: Composition and Properties
Source: Materials (Basel). 2020 Sep 16;13(18):4121. doi: 10.3390/ma13184121 (PMC7560279; doi:10.3390/ma13184121)
Supplement: Supplementary file 1 [file materials-13-04121-s001.zip]

Archive with 1 entries (1 files):
- materials-909210-supplementary.avi
